# Supplementary material for: Comparison of Intraocular Pressure Measurements with Goldmann Applanation Tonometry, iCare, and Tono-Pen in Young Children with Anterior Segment Abnormalities Under General Anesthesia
Source: J Clin Med. 2025 May 11;14(10):3338. doi: 10.3390/jcm14103338 (PMC12111923; doi:10.3390/jcm14103338)
Supplement: Supplementary file 1 [file jcm-14-03338-s001.zip]

Archive with 1 entries (1 files):
- jcm-3532215-supplementary.pdf
